# Supplementary material for: Time-dependent risk of COVID-19 death with overwhelmed health-care capacity in Japan, 2020–2022
Source: BMC Infect Dis. 2022 Dec 12;22:933. doi: 10.1186/s12879-022-07929-8 (PMC9744068; doi:10.1186/s12879-022-07929-8)
Supplement: Supplementary file 1 — Additional file 1. Data generated or analysed during this study. [file 12879_2022_7929_MOESM1_ESM.xlsx]

## Sheet: Tokyo_case
Ages	Week	Case
0	1	0
0	2	0
0	3	0
0	4	0
0	5	0
0	6	0
0	7	0
0	8	0
0	9	2
0	10	0
0	11	0
0	12	2
0	13	4
0	14	8
0	15	17
0	16	14
0	17	17
0	18	3
0	19	1
0	20	1
0	21	0
0	22	0
0	23	0
0	24	1
0	25	5
0	26	11
0	27	33
0	28	38
0	29	29
0	30	24
0	31	30
0	32	43
0	33	37
0	34	37
0	35	38
0	36	25
0	37	30
0	38	28
0	39	35
0	40	24
0	41	25
0	42	12
0	43	17
0	44	17
0	45	46
0	46	42
0	47	69
0	48	86
0	49	69
0	50	99
0	51	117
0	52	124
0	53	267
0	54	318
0	55	265
0	56	208
0	57	151
0	58	90
0	59	73
0	60	65
0	61	51
0	62	84
0	63	88
0	64	87
0	65	70
0	66	69
0	67	124
0	68	166
0	69	176
0	70	220
0	71	222
0	72	154
0	73	157
0	74	133
0	75	89
0	76	75
0	77	137
0	78	129
0	79	207
0	80	300
0	81	468
0	82	753
0	83	1185
0	84	1463
0	85	1846
0	86	1935
0	87	1521
0	88	986
0	89	582
0	90	226
0	91	120
0	92	81
0	93	43
0	94	24
0	95	12
0	96	16
0	97	15
0	98	7
0	99	9
0	100	5
0	101	4
0	102	19
0	103	15
0	104	30
0	105	148
0	106	953
0	107	4531
0	108	12118
0	109	18867
0	110	18429
0	111	17239
0	112	18746
0	113	26442
10	1	0
10	2	0
10	3	0
10	4	0
10	5	0
10	6	0
10	7	0
10	8	0
10	9	0
10	10	0
10	11	0
10	12	4
10	13	12
10	14	12
10	15	14
10	16	14
10	17	16
10	18	5
10	19	2
10	20	1
10	21	5
10	22	1
10	23	2
10	24	9
10	25	4
10	26	19
10	27	30
10	28	43
10	29	51
10	30	52
10	31	88
10	32	74
10	33	60
10	34	64
10	35	45
10	36	52
10	37	60
10	38	52
10	39	51
10	40	67
10	41	89
10	42	47
10	43	51
10	44	81
10	45	119
10	46	126
10	47	177
10	48	180
10	49	175
10	50	242
10	51	236
10	52	327
10	53	638
10	54	650
10	55	498
10	56	306
10	57	207
10	58	146
10	59	148
10	60	86
10	61	97
10	62	96
10	63	127
10	64	126
10	65	135
10	66	179
10	67	267
10	68	373
10	69	409
10	70	392
10	71	428
10	72	284
10	73	242
10	74	201
10	75	176
10	76	206
10	77	356
10	78	306
10	79	338
10	80	556
10	81	691
10	82	1805
10	83	2391
10	84	2776
10	85	3346
10	86	2949
10	87	1991
10	88	1004
10	89	580
10	90	275
10	91	135
10	92	73
10	93	39
10	94	15
10	95	9
10	96	12
10	97	18
10	98	10
10	99	11
10	100	15
10	101	27
10	102	8
10	103	17
10	104	27
10	105	258
10	106	1894
10	107	6199
10	108	10873
10	109	14741
10	110	13716
10	111	12885
10	112	12513
10	113	18293
20	1	0
20	2	0
20	3	0
20	4	0
20	5	0
20	6	0
20	7	1
20	8	1
20	9	1
20	10	0
20	11	8
20	12	22
20	13	93
20	14	210
20	15	182
20	16	155
20	17	114
20	18	72
20	19	35
20	20	11
20	21	23
20	22	53
20	23	53
20	24	116
20	25	152
20	26	287
20	27	503
20	28	682
20	29	688
20	30	920
20	31	951
20	32	663
20	33	559
20	34	423
20	35	303
20	36	273
20	37	280
20	38	259
20	39	328
20	40	293
20	41	320
20	42	261
20	43	292
20	44	365
20	45	498
20	46	703
20	47	738
20	48	755
20	49	849
20	50	1108
20	51	1355
20	52	1629
20	53	3349
20	54	2687
20	55	1971
20	56	1186
20	57	801
20	58	475
20	59	514
20	60	381
20	61	381
20	62	394
20	63	440
20	64	551
20	65	703
20	66	982
20	67	1203
20	68	1359
20	69	1547
20	70	1381
20	71	1841
20	72	1377
20	73	1080
20	74	860
20	75	883
20	76	835
20	77	999
20	78	1215
20	79	1536
20	80	2315
20	81	3102
20	82	7349
20	83	9368
20	84	9653
20	85	10549
20	86	8256
20	87	5120
20	88	2676
20	89	1608
20	90	730
20	91	425
20	92	226
20	93	94
20	94	54
20	95	50
20	96	26
20	97	43
20	98	36
20	99	30
20	100	30
20	101	26
20	102	29
20	103	50
20	104	113
20	105	1444
20	106	6353
20	107	15360
20	108	22862
20	109	24924
20	110	19771
20	111	16562
20	112	13779
20	113	21240
30	1	0
30	2	0
30	3	1
30	4	1
30	5	0
30	6	0
30	7	2
30	8	1
30	9	4
30	10	3
30	11	3
30	12	36
30	13	122
30	14	236
30	15	178
30	16	148
30	17	87
30	18	62
30	19	14
30	20	6
30	21	24
30	22	34
30	23	32
30	24	64
30	25	70
30	26	145
30	27	261
30	28	328
30	29	433
30	30	527
30	31	585
30	32	439
30	33	357
30	34	291
30	35	234
30	36	295
30	37	234
30	38	212
30	39	268
30	40	240
30	41	255
30	42	223
30	43	245
30	44	265
30	45	417
30	46	531
30	47	538
30	48	576
30	49	671
30	50	801
30	51	1039
30	52	1132
30	53	2529
30	54	1918
30	55	1508
30	56	1026
30	57	638
30	58	442
30	59	411
30	60	322
30	61	297
30	62	294
30	63	344
30	64	345
30	65	435
30	66	634
30	67	758
30	68	965
30	69	1030
30	70	1082
30	71	1091
30	72	858
30	73	805
30	74	625
30	75	547
30	76	520
30	77	627
30	78	784
30	79	1035
30	80	1442
30	81	2020
30	82	4448
30	83	6112
30	84	6314
30	85	6859
30	86	5653
30	87	3812
30	88	2012
30	89	1168
30	90	525
30	91	288
30	92	176
30	93	74
30	94	41
30	95	31
30	96	29
30	97	26
30	98	21
30	99	16
30	100	16
30	101	15
30	102	15
30	103	54
30	104	96
30	105	737
30	106	3118
30	107	8897
30	108	17700
30	109	23200
30	110	20810
30	111	18770
30	112	16044
30	113	24126
40	1	0
40	2	0
40	3	1
40	4	0
40	5	0
40	6	2
40	7	0
40	8	1
40	9	3
40	10	5
40	11	15
40	12	46
40	13	103
40	14	188
40	15	186
40	16	132
40	17	73
40	18	46
40	19	11
40	20	4
40	21	8
40	22	17
40	23	9
40	24	19
40	25	34
40	26	63
40	27	113
40	28	180
40	29	252
40	30	280
40	31	302
40	32	276
40	33	233
40	34	224
40	35	181
40	36	228
40	37	215
40	38	206
40	39	195
40	40	180
40	41	203
40	42	165
40	43	198
40	44	223
40	45	341
40	46	492
40	47	415
40	48	547
40	49	542
40	50	644
40	51	812
40	52	939
40	53	1889
40	54	1599
40	55	1422
40	56	867
40	57	614
40	58	369
40	59	332
40	60	295
40	61	240
40	62	314
40	63	279
40	64	343
40	65	392
40	66	492
40	67	661
40	68	804
40	69	911
40	70	914
40	71	950
40	72	666
40	73	625
40	74	514
40	75	449
40	76	431
40	77	529
40	78	646
40	79	924
40	80	1199
40	81	1530
40	82	3260
40	83	4348
40	84	5056
40	85	5496
40	86	4631
40	87	3107
40	88	1742
40	89	1023
40	90	436
40	91	231
40	92	122
40	93	64
40	94	33
40	95	15
40	96	18
40	97	20
40	98	16
40	99	11
40	100	13
40	101	22
40	102	37
40	103	33
40	104	63
40	105	442
40	106	2224
40	107	6787
40	108	15041
40	109	21585
40	110	20501
40	111	18932
40	112	16492
40	113	24091
50	1	0
50	2	0
50	3	0
50	4	0
50	5	0
50	6	3
50	7	3
50	8	1
50	9	7
50	10	5
50	11	11
50	12	25
50	13	76
50	14	179
50	15	196
50	16	144
50	17	82
50	18	53
50	19	8
50	20	3
50	21	10
50	22	11
50	23	12
50	24	11
50	25	22
50	26	35
50	27	69
50	28	104
50	29	149
50	30	181
50	31	195
50	32	197
50	33	191
50	34	180
50	35	131
50	36	158
50	37	180
50	38	129
50	39	151
50	40	174
50	41	155
50	42	144
50	43	164
50	44	162
50	45	289
50	46	421
50	47	421
50	48	395
50	49	438
50	50	535
50	51	683
50	52	826
50	53	1553
50	54	1517
50	55	1234
50	56	905
50	57	536
50	58	354
50	59	327
50	60	250
50	61	217
50	62	263
50	63	276
50	64	305
50	65	362
50	66	436
50	67	448
50	68	564
50	69	757
50	70	685
50	71	744
50	72	542
50	73	479
50	74	385
50	75	318
50	76	304
50	77	423
50	78	509
50	79	615
50	80	811
50	81	1125
50	82	2176
50	83	3104
50	84	3588
50	85	3810
50	86	3107
50	87	2201
50	88	1130
50	89	711
50	90	300
50	91	174
50	92	91
50	93	47
50	94	23
50	95	15
50	96	11
50	97	9
50	98	13
50	99	14
50	100	8
50	101	13
50	102	22
50	103	24
50	104	49
50	105	289
50	106	1483
50	107	4461
50	108	9263
50	109	12874
50	110	11946
50	111	10906
50	112	9114
50	113	13414
60	1	0
60	2	0
60	3	0
60	4	0
60	5	0
60	6	1
60	7	4
60	8	1
60	9	0
60	10	5
60	11	8
60	12	32
60	13	55
60	14	107
60	15	116
60	16	86
60	17	72
60	18	30
60	19	14
60	20	5
60	21	6
60	22	5
60	23	7
60	24	16
60	25	12
60	26	13
60	27	32
60	28	58
60	29	68
60	30	100
60	31	109
60	32	87
60	33	101
60	34	107
60	35	66
60	36	79
60	37	73
60	38	68
60	39	90
60	40	72
60	41	80
60	42	99
60	43	102
60	44	83
60	45	155
60	46	223
60	47	240
60	48	232
60	49	231
60	50	296
60	51	322
60	52	414
60	53	763
60	54	792
60	55	821
60	56	564
60	57	331
60	58	233
60	59	185
60	60	133
60	61	165
60	62	164
60	63	177
60	64	202
60	65	203
60	66	168
60	67	212
60	68	317
60	69	326
60	70	322
60	71	365
60	72	270
60	73	251
60	74	151
60	75	140
60	76	137
60	77	140
60	78	190
60	79	228
60	80	274
60	81	291
60	82	619
60	83	842
60	84	983
60	85	1118
60	86	912
60	87	713
60	88	453
60	89	252
60	90	131
60	91	80
60	92	49
60	93	21
60	94	11
60	95	9
60	96	14
60	97	9
60	98	7
60	99	9
60	100	4
60	101	8
60	102	5
60	103	12
60	104	13
60	105	120
60	106	601
60	107	2020
60	108	4336
60	109	6235
60	110	6283
60	111	5714
60	112	4556
60	113	6048
70	1	0
70	2	0
70	3	0
70	4	0
70	5	0
70	6	4
70	7	4
70	8	2
70	9	6
70	10	4
70	11	3
70	12	43
70	13	48
70	14	66
70	15	95
70	16	87
70	17	81
70	18	40
70	19	13
70	20	5
70	21	10
70	22	9
70	23	6
70	24	11
70	25	7
70	26	12
70	27	14
70	28	31
70	29	56
70	30	62
70	31	62
70	32	85
70	33	75
70	34	50
70	35	42
70	36	39
70	37	66
70	38	67
70	39	82
70	40	77
70	41	75
70	42	59
70	43	77
70	44	86
70	45	127
70	46	179
70	47	180
70	48	188
70	49	186
70	50	214
70	51	224
70	52	298
70	53	584
70	54	623
70	55	635
70	56	543
70	57	373
70	58	252
70	59	195
70	60	154
70	61	178
70	62	172
70	63	184
70	64	210
70	65	197
70	66	137
70	67	154
70	68	227
70	69	225
70	70	242
70	71	260
70	72	219
70	73	190
70	74	125
70	75	81
70	76	69
70	77	69
70	78	91
70	79	97
70	80	111
70	81	143
70	82	212
70	83	369
70	84	396
70	85	579
70	86	582
70	87	432
70	88	286
70	89	177
70	90	97
70	91	64
70	92	33
70	93	29
70	94	9
70	95	13
70	96	6
70	97	7
70	98	5
70	99	5
70	100	4
70	101	6
70	102	6
70	103	13
70	104	11
70	105	70
70	106	385
70	107	1186
70	108	2822
70	109	4383
70	110	4495
70	111	4023
70	112	3310
70	113	4016
80	1	0
80	2	0
80	3	0
80	4	0
80	5	0
80	6	1
80	7	1
80	8	1
80	9	4
80	10	1
80	11	1
80	12	18
80	13	24
80	14	43
80	15	116
80	16	96
80	17	117
80	18	61
80	19	29
80	20	5
80	21	7
80	22	8
80	23	7
80	24	6
80	25	2
80	26	16
80	27	12
80	28	37
80	29	26
80	30	41
80	31	50
80	32	54
80	33	54
80	34	72
80	35	47
80	36	51
80	37	51
80	38	42
80	39	62
80	40	60
80	41	67
80	42	56
80	43	47
80	44	57
80	45	80
80	46	94
80	47	130
80	48	218
80	49	214
80	50	207
80	51	232
80	52	313
80	53	425
80	54	598
80	55	745
80	56	708
80	57	558
80	58	357
80	59	305
80	60	199
80	61	245
80	62	171
80	63	175
80	64	231
80	65	186
80	66	106
80	67	156
80	68	215
80	69	212
80	70	194
80	71	236
80	72	185
80	73	161
80	74	85
80	75	52
80	76	63
80	77	55
80	78	72
80	79	62
80	80	79
80	81	94
80	82	184
80	83	299
80	84	371
80	85	480
80	86	445
80	87	299
80	88	212
80	89	142
80	90	94
80	91	70
80	92	46
80	93	24
80	94	18
80	95	6
80	96	8
80	97	10
80	98	7
80	99	3
80	100	5
80	101	2
80	102	8
80	103	11
80	104	17
80	105	58
80	106	273
80	107	909
80	108	2582
80	109	3730
80	110	4479
80	111	4609
80	112	3869
80	113	4202

## Sheet: Osaka_case
“Case and Death, week 1”, for which public data are available, means 5 January to 11 January 2020. For the Osaka severe cases, week 1 means December 6, 2020.
Age	Week	Cases
0	1	0
0	2	0
0	3	0
0	4	0
0	5	0
0	6	0
0	7	0
0	8	1
0	9	0
0	10	0
0	11	1
0	12	1
0	13	0
0	14	5
0	15	4
0	16	10
0	17	2
0	18	1
0	19	5
0	20	0
0	21	0
0	22	0
0	23	0
0	24	0
0	25	0
0	26	1
0	27	3
0	28	7
0	29	3
0	30	11
0	31	23
0	32	14
0	33	28
0	34	23
0	35	10
0	36	33
0	37	11
0	38	13
0	39	12
0	40	13
0	41	11
0	42	9
0	43	13
0	44	19
0	45	25
0	46	53
0	47	61
0	48	66
0	49	72
0	50	63
0	51	51
0	52	47
0	53	81
0	54	136
0	55	110
0	56	84
0	57	51
0	58	26
0	59	15
0	60	22
0	61	15
0	62	16
0	63	22
0	64	50
0	65	102
0	66	136
0	67	273
0	68	297
0	69	318
0	70	236
0	71	225
0	72	140
0	73	60
0	74	51
0	75	45
0	76	13
0	77	23
0	78	43
0	79	31
0	80	42
0	81	83
0	82	243
0	83	410
0	84	651
0	85	912
0	86	1388
0	87	1462
0	88	1008
0	89	740
0	90	304
0	91	229
0	92	123
0	93	58
0	94	51
0	95	55
0	96	20
0	97	39
0	98	15
0	99	14
0	100	22
0	101	11
0	102	7
0	103	10
0	104	43
0	105	153
0	106	737
0	107	4072
0	108	7773
0	109	9829
0	110	12042
0	111	12280
0	112	10189
0	113	8475
10	1	0
10	2	0
10	3	0
10	4	0
10	5	0
10	6	0
10	7	0
10	8	0
10	9	0
10	10	0
10	11	0
10	12	0
10	13	10
10	14	17
10	15	7
10	16	5
10	17	5
10	18	2
10	19	1
10	20	1
10	21	1
10	22	0
10	23	0
10	24	0
10	25	0
10	26	9
10	27	20
10	28	37
10	29	89
10	30	92
10	31	79
10	32	74
10	33	53
10	34	28
10	35	22
10	36	32
10	37	27
10	38	14
10	39	22
10	40	30
10	41	25
10	42	39
10	43	44
10	44	49
10	45	109
10	46	152
10	47	156
10	48	178
10	49	198
10	50	129
10	51	99
10	52	94
10	53	314
10	54	283
10	55	352
10	56	214
10	57	112
10	58	53
10	59	34
10	60	33
10	61	28
10	62	47
10	63	80
10	64	183
10	65	355
10	66	455
10	67	644
10	68	622
10	69	688
10	70	479
10	71	434
10	72	226
10	73	146
10	74	123
10	75	71
10	76	49
10	77	52
10	78	50
10	79	97
10	80	264
10	81	299
10	82	564
10	83	873
10	84	1179
10	85	2065
10	86	2778
10	87	2670
10	88	1635
10	89	890
10	90	415
10	91	231
10	92	134
10	93	62
10	94	45
10	95	38
10	96	29
10	97	19
10	98	21
10	99	15
10	100	14
10	101	11
10	102	5
10	103	17
10	104	66
10	105	283
10	106	1867
10	107	6034
10	108	9820
10	109	11456
10	110	12912
10	111	13172
10	112	9850
10	113	8033
20	1	0
20	2	0
20	3	0
20	4	0
20	5	0
20	6	0
20	7	0
20	8	0
20	9	3
20	10	12
20	11	2
20	12	17
20	13	49
20	14	88
20	15	85
20	16	63
20	17	28
20	18	8
20	19	7
20	20	5
20	21	2
20	22	0
20	23	1
20	24	12
20	25	7
20	26	33
20	27	57
20	28	152
20	29	357
20	30	531
20	31	489
20	32	315
20	33	221
20	34	174
20	35	134
20	36	130
20	37	113
20	38	101
20	39	94
20	40	98
20	41	86
20	42	121
20	43	175
20	44	201
20	45	340
20	46	420
20	47	437
20	48	446
20	49	411
20	50	351
20	51	333
20	52	381
20	53	807
20	54	873
20	55	720
20	56	391
20	57	213
20	58	139
20	59	108
20	60	87
20	61	92
20	62	103
20	63	183
20	64	418
20	65	1033
20	66	1446
20	67	1616
20	68	1667
20	69	1629
20	70	1109
20	71	1132
20	72	676
20	73	387
20	74	250
20	75	209
20	76	166
20	77	186
20	78	166
20	79	285
20	80	602
20	81	818
20	82	1725
20	83	2021
20	84	2652
20	85	4504
20	86	4744
20	87	4037
20	88	2313
20	89	1313
20	90	592
20	91	418
20	92	207
20	93	154
20	94	102
20	95	68
20	96	44
20	97	24
20	98	26
20	99	12
20	100	16
20	101	12
20	102	26
20	103	35
20	104	63
20	105	907
20	106	4671
20	107	10228
20	108	11620
20	109	11476
20	110	11928
20	111	10781
20	112	7539
20	113	6772
30	1	0
30	2	0
30	3	0
30	4	0
30	5	0
30	6	0
30	7	0
30	8	0
30	9	6
30	10	12
30	11	5
30	12	8
30	13	35
30	14	73
30	15	59
30	16	42
30	17	28
30	18	15
30	19	4
30	20	4
30	21	1
30	22	0
30	23	0
30	24	5
30	25	2
30	26	8
30	27	14
30	28	45
30	29	84
30	30	207
30	31	223
30	32	148
30	33	156
30	34	111
30	35	86
30	36	102
30	37	75
30	38	72
30	39	59
30	40	39
30	41	59
30	42	71
30	43	123
30	44	132
30	45	210
30	46	249
30	47	333
30	48	317
30	49	318
30	50	280
30	51	210
30	52	251
30	53	501
30	54	461
30	55	409
30	56	270
30	57	143
30	58	133
30	59	92
30	60	74
30	61	85
30	62	82
30	63	88
30	64	216
30	65	493
30	66	782
30	67	972
30	68	1102
30	69	1121
30	70	789
30	71	719
30	72	489
30	73	284
30	74	203
30	75	149
30	76	73
30	77	99
30	78	128
30	79	144
30	80	269
30	81	383
30	82	957
30	83	1333
30	84	1689
30	85	2401
30	86	2805
30	87	2850
30	88	1789
30	89	953
30	90	443
30	91	328
30	92	168
30	93	95
30	94	58
30	95	61
30	96	37
30	97	28
30	98	15
30	99	15
30	100	6
30	101	15
30	102	15
30	103	25
30	104	60
30	105	434
30	106	1843
30	107	5501
30	108	8968
30	109	10669
30	110	12550
30	111	12156
30	112	8617
30	113	7466
40	1	0
40	2	0
40	3	0
40	4	1
40	5	0
40	6	0
40	7	0
40	8	2
40	9	11
40	10	12
40	11	7
40	12	20
40	13	40
40	14	62
40	15	54
40	16	46
40	17	28
40	18	20
40	19	5
40	20	2
40	21	2
40	22	0
40	23	1
40	24	3
40	25	1
40	26	5
40	27	8
40	28	27
40	29	72
40	30	100
40	31	158
40	32	141
40	33	150
40	34	96
40	35	69
40	36	88
40	37	76
40	38	67
40	39	56
40	40	52
40	41	63
40	42	72
40	43	119
40	44	146
40	45	195
40	46	265
40	47	363
40	48	375
40	49	341
40	50	237
40	51	284
40	52	246
40	53	424
40	54	467
40	55	439
40	56	324
40	57	198
40	58	126
40	59	92
40	60	58
40	61	80
40	62	83
40	63	113
40	64	220
40	65	449
40	66	846
40	67	1122
40	68	1188
40	69	1203
40	70	900
40	71	766
40	72	476
40	73	323
40	74	179
40	75	153
40	76	116
40	77	109
40	78	142
40	79	144
40	80	273
40	81	380
40	82	808
40	83	1215
40	84	1523
40	85	2139
40	86	2613
40	87	2512
40	88	1651
40	89	914
40	90	436
40	91	249
40	92	141
40	93	91
40	94	54
40	95	39
40	96	19
40	97	32
40	98	15
40	99	10
40	100	9
40	101	11
40	102	16
40	103	21
40	104	38
40	105	293
40	106	1470
40	107	4841
40	108	8417
40	109	10977
40	110	12894
40	111	12660
40	112	9047
40	113	7909
50	1	0
50	2	0
50	3	0
50	4	0
50	5	0
50	6	0
50	7	0
50	8	0
50	9	9
50	10	11
50	11	1
50	12	10
50	13	26
50	14	45
50	15	70
50	16	45
50	17	24
50	18	11
50	19	4
50	20	2
50	21	0
50	22	1
50	23	1
50	24	0
50	25	0
50	26	3
50	27	8
50	28	39
50	29	52
50	30	121
50	31	152
50	32	137
50	33	139
50	34	93
50	35	62
50	36	54
50	37	68
50	38	40
50	39	51
50	40	45
50	41	53
50	42	72
50	43	111
50	44	139
50	45	226
50	46	281
50	47	405
50	48	405
50	49	325
50	50	301
50	51	272
50	52	218
50	53	420
50	54	481
50	55	431
50	56	358
50	57	202
50	58	131
50	59	87
50	60	58
50	61	66
50	62	82
50	63	134
50	64	178
50	65	413
50	66	754
50	67	1028
50	68	1136
50	69	1105
50	70	897
50	71	744
50	72	453
50	73	263
50	74	147
50	75	119
50	76	102
50	77	87
50	78	78
50	79	121
50	80	223
50	81	285
50	82	636
50	83	884
50	84	1104
50	85	1481
50	86	1790
50	87	1751
50	88	1112
50	89	590
50	90	263
50	91	202
50	92	119
50	93	61
50	94	37
50	95	24
50	96	36
50	97	29
50	98	13
50	99	8
50	100	11
50	101	5
50	102	4
50	103	17
50	104	33
50	105	246
50	106	1078
50	107	3389
50	108	5723
50	109	7135
50	110	8492
50	111	8145
50	112	5625
50	113	4930
60	1	0
60	2	0
60	3	0
60	4	0
60	5	0
60	6	0
60	7	0
60	8	0
60	9	6
60	10	6
60	11	6
60	12	2
60	13	14
60	14	30
60	15	38
60	16	29
60	17	18
60	18	7
60	19	4
60	20	2
60	21	0
60	22	0
60	23	0
60	24	1
60	25	0
60	26	3
60	27	3
60	28	12
60	29	21
60	30	59
60	31	76
60	32	88
60	33	98
60	34	46
60	35	53
60	36	37
60	37	37
60	38	40
60	39	35
60	40	26
60	41	28
60	42	42
60	43	67
60	44	93
60	45	150
60	46	190
60	47	275
60	48	257
60	49	256
60	50	232
60	51	187
60	52	168
60	53	279
60	54	325
60	55	265
60	56	211
60	57	145
60	58	90
60	59	79
60	60	50
60	61	48
60	62	74
60	63	88
60	64	118
60	65	252
60	66	389
60	67	576
60	68	606
60	69	645
60	70	613
60	71	475
60	72	285
60	73	171
60	74	117
60	75	72
60	76	46
60	77	54
60	78	47
60	79	42
60	80	75
60	81	107
60	82	184
60	83	251
60	84	326
60	85	491
60	86	521
60	87	556
60	88	412
60	89	230
60	90	129
60	91	95
60	92	47
60	93	46
60	94	22
60	95	27
60	96	11
60	97	10
60	98	5
60	99	2
60	100	2
60	101	5
60	102	3
60	103	9
60	104	16
60	105	104
60	106	424
60	107	1453
60	108	2876
60	109	4050
60	110	4993
60	111	4735
60	112	3069
60	113	2464
70	1	0
70	2	0
70	3	0
70	4	0
70	5	0
70	6	0
70	7	0
70	8	0
70	9	2
70	10	6
70	11	1
70	12	6
70	13	13
70	14	36
70	15	44
70	16	31
70	17	24
70	18	6
70	19	4
70	20	2
70	21	0
70	22	1
70	23	0
70	24	0
70	25	0
70	26	0
70	27	3
70	28	11
70	29	17
70	30	44
70	31	77
70	32	78
70	33	93
70	34	80
70	35	50
70	36	30
70	37	31
70	38	22
70	39	27
70	40	22
70	41	18
70	42	48
70	43	56
70	44	81
70	45	130
70	46	180
70	47	247
70	48	267
70	49	262
70	50	279
70	51	218
70	52	232
70	53	281
70	54	323
70	55	322
70	56	298
70	57	181
70	58	89
70	59	80
70	60	55
70	61	61
70	62	67
70	63	57
70	64	111
70	65	204
70	66	351
70	67	542
70	68	612
70	69	607
70	70	588
70	71	486
70	72	296
70	73	172
70	74	103
70	75	65
70	76	57
70	77	42
70	78	33
70	79	33
70	80	28
70	81	33
70	82	75
70	83	99
70	84	145
70	85	236
70	86	329
70	87	366
70	88	290
70	89	168
70	90	108
70	91	84
70	92	46
70	93	29
70	94	10
70	95	12
70	96	16
70	97	16
70	98	6
70	99	5
70	100	13
70	101	3
70	102	1
70	103	6
70	104	20
70	105	75
70	106	315
70	107	978
70	108	2213
70	109	3436
70	110	4264
70	111	4229
70	112	2678
70	113	2241
80	1	0
80	2	0
80	3	0
80	4	0
80	5	0
80	6	0
80	7	0
80	8	0
80	9	0
80	10	2
80	11	0
80	12	2
80	13	7
80	14	21
80	15	36
80	16	41
80	17	24
80	18	11
80	19	7
80	20	2
80	21	2
80	22	1
80	23	0
80	24	0
80	25	0
80	26	1
80	27	1
80	28	6
80	29	20
80	30	35
80	31	45
80	32	126
80	33	88
80	34	64
80	35	67
80	36	49
80	37	39
80	38	31
80	39	17
80	40	16
80	41	12
80	42	38
80	43	70
80	44	61
80	45	95
80	46	214
80	47	194
80	48	256
80	49	241
80	50	294
80	51	253
80	52	188
80	53	294
80	54	362
80	55	354
80	56	325
80	57	206
80	58	103
80	59	85
80	60	75
80	61	51
80	62	66
80	63	79
80	64	82
80	65	161
80	66	261
80	67	462
80	68	529
80	69	606
80	70	525
80	71	507
80	72	268
80	73	157
80	74	125
80	75	82
80	76	34
80	77	52
80	78	37
80	79	22
80	80	24
80	81	23
80	82	44
80	83	70
80	84	95
80	85	213
80	86	251
80	87	282
80	88	247
80	89	162
80	90	86
80	91	59
80	92	87
80	93	41
80	94	16
80	95	19
80	96	20
80	97	31
80	98	12
80	99	10
80	100	7
80	101	6
80	102	6
80	103	8
80	104	14
80	105	80
80	106	255
80	107	797
80	108	1964
80	109	3339
80	110	4480
80	111	4839
80	112	3303
80	113	2698

## Sheet: Tokyo_death
Age	Week	Deathcases
0	1	0
0	2	0
0	3	0
0	4	0
0	5	0
0	6	0
0	7	0
0	8	0
0	9	0
0	10	0
0	11	0
0	12	0
0	13	0
0	14	0
0	15	0
0	16	0
0	17	0
0	18	0
0	19	0
0	20	0
0	21	0
0	22	0
0	23	0
0	24	0
0	25	0
0	26	0
0	27	0
0	28	0
0	29	0
0	30	0
0	31	0
0	32	0
0	33	0
0	34	0
0	35	0
0	36	0
0	37	0
0	38	0
0	39	0
0	40	0
0	41	0
0	42	0
0	43	0
0	44	0
0	45	0
0	46	0
0	47	0
0	48	0
0	49	0
0	50	0
0	51	0
0	52	0
0	53	0
0	54	0
0	55	0
0	56	0
0	57	0
0	58	0
0	59	0
0	60	0
0	61	0
0	62	0
0	63	0
0	64	0
0	65	0
0	66	0
0	67	0
0	68	0
0	69	0
0	70	0
0	71	0
0	72	0
0	73	0
0	74	0
0	75	0
0	76	0
0	77	0
0	78	0
0	79	0
0	80	0
0	81	0
0	82	0
0	83	0
0	84	0
0	85	0
0	86	0
0	87	0
0	88	0
0	89	0
0	90	0
0	91	0
0	92	0
0	93	0
0	94	0
0	95	0
0	96	0
0	97	0
0	98	0
0	99	0
0	100	0
0	101	0
0	102	0
0	103	0
0	104	0
0	105	0
0	106	0
0	107	0
0	108	0
0	109	0
0	110	0
0	111	0
0	112	0
0	113	0
10	1	0
10	2	0
10	3	0
10	4	0
10	5	0
10	6	0
10	7	0
10	8	0
10	9	0
10	10	0
10	11	0
10	12	0
10	13	0
10	14	0
10	15	0
10	16	0
10	17	0
10	18	0
10	19	0
10	20	0
10	21	0
10	22	0
10	23	0
10	24	0
10	25	0
10	26	0
10	27	0
10	28	0
10	29	0
10	30	0
10	31	0
10	32	0
10	33	0
10	34	0
10	35	0
10	36	0
10	37	0
10	38	0
10	39	0
10	40	0
10	41	0
10	42	0
10	43	0
10	44	0
10	45	0
10	46	0
10	47	0
10	48	0
10	49	0
10	50	0
10	51	0
10	52	0
10	53	0
10	54	0
10	55	0
10	56	0
10	57	0
10	58	0
10	59	0
10	60	0
10	61	0
10	62	0
10	63	0
10	64	0
10	65	0
10	66	0
10	67	0
10	68	0
10	69	0
10	70	0
10	71	0
10	72	0
10	73	0
10	74	0
10	75	0
10	76	0
10	77	0
10	78	0
10	79	0
10	80	0
10	81	0
10	82	0
10	83	0
10	84	1
10	85	0
10	86	0
10	87	0
10	88	0
10	89	0
10	90	0
10	91	0
10	92	0
10	93	0
10	94	0
10	95	0
10	96	0
10	97	0
10	98	0
10	99	0
10	100	0
10	101	0
10	102	0
10	103	0
10	104	0
10	105	0
10	106	0
10	107	0
10	108	0
10	109	0
10	110	0
10	111	1
10	112	0
10	113	0
20	1	0
20	2	0
20	3	0
20	4	0
20	5	0
20	6	0
20	7	0
20	8	0
20	9	0
20	10	0
20	11	0
20	12	0
20	13	0
20	14	0
20	15	0
20	16	0
20	17	0
20	18	0
20	19	1
20	20	0
20	21	0
20	22	0
20	23	0
20	24	0
20	25	0
20	26	0
20	27	0
20	28	0
20	29	0
20	30	0
20	31	0
20	32	0
20	33	0
20	34	0
20	35	0
20	36	0
20	37	0
20	38	0
20	39	0
20	40	0
20	41	0
20	42	0
20	43	0
20	44	0
20	45	0
20	46	0
20	47	0
20	48	0
20	49	0
20	50	0
20	51	0
20	52	0
20	53	0
20	54	0
20	55	0
20	56	0
20	57	0
20	58	0
20	59	0
20	60	0
20	61	0
20	62	0
20	63	0
20	64	0
20	65	0
20	66	0
20	67	0
20	68	0
20	69	0
20	70	0
20	71	0
20	72	0
20	73	0
20	74	0
20	75	0
20	76	0
20	77	0
20	78	0
20	79	0
20	80	0
20	81	0
20	82	0
20	83	2
20	84	0
20	85	0
20	86	0
20	87	0
20	88	0
20	89	1
20	90	0
20	91	1
20	92	1
20	93	0
20	94	0
20	95	0
20	96	0
20	97	0
20	98	0
20	99	1
20	100	0
20	101	0
20	102	0
20	103	0
20	104	0
20	105	0
20	106	0
20	107	0
20	108	1
20	109	0
20	110	0
20	111	1
20	112	1
20	113	0
30	1	0
30	2	0
30	3	0
30	4	0
30	5	0
30	6	0
30	7	0
30	8	0
30	9	0
30	10	0
30	11	0
30	12	0
30	13	0
30	14	0
30	15	0
30	16	0
30	17	0
30	18	0
30	19	0
30	20	0
30	21	0
30	22	0
30	23	0
30	24	0
30	25	0
30	26	0
30	27	0
30	28	0
30	29	0
30	30	0
30	31	0
30	32	0
30	33	0
30	34	0
30	35	0
30	36	0
30	37	0
30	38	0
30	39	0
30	40	0
30	41	0
30	42	0
30	43	0
30	44	0
30	45	0
30	46	0
30	47	0
30	48	1
30	49	0
30	50	0
30	51	0
30	52	0
30	53	0
30	54	1
30	55	0
30	56	0
30	57	0
30	58	0
30	59	0
30	60	0
30	61	0
30	62	0
30	63	1
30	64	0
30	65	0
30	66	0
30	67	0
30	68	0
30	69	0
30	70	0
30	71	0
30	72	0
30	73	1
30	74	0
30	75	0
30	76	0
30	77	0
30	78	0
30	79	1
30	80	0
30	81	0
30	82	1
30	83	5
30	84	2
30	85	6
30	86	2
30	87	0
30	88	3
30	89	0
30	90	1
30	91	1
30	92	1
30	93	0
30	94	0
30	95	0
30	96	0
30	97	0
30	98	0
30	99	0
30	100	0
30	101	0
30	102	0
30	103	0
30	104	0
30	105	0
30	106	0
30	107	0
30	108	0
30	109	1
30	110	1
30	111	2
30	112	1
30	113	0
40	1	0
40	2	0
40	3	0
40	4	0
40	5	0
40	6	0
40	7	0
40	8	0
40	9	0
40	10	0
40	11	0
40	12	0
40	13	0
40	14	0
40	15	1
40	16	0
40	17	0
40	18	0
40	19	0
40	20	1
40	21	0
40	22	0
40	23	0
40	24	1
40	25	0
40	26	0
40	27	0
40	28	0
40	29	0
40	30	0
40	31	0
40	32	0
40	33	0
40	34	0
40	35	0
40	36	0
40	37	0
40	38	0
40	39	1
40	40	0
40	41	0
40	42	0
40	43	0
40	44	0
40	45	0
40	46	1
40	47	0
40	48	0
40	49	1
40	50	1
40	51	0
40	52	2
40	53	1
40	54	3
40	55	1
40	56	0
40	57	1
40	58	0
40	59	0
40	60	1
40	61	0
40	62	0
40	63	0
40	64	0
40	65	0
40	66	1
40	67	0
40	68	0
40	69	0
40	70	1
40	71	2
40	72	1
40	73	0
40	74	0
40	75	0
40	76	0
40	77	0
40	78	0
40	79	1
40	80	1
40	81	0
40	82	1
40	83	5
40	84	5
40	85	4
40	86	6
40	87	9
40	88	6
40	89	3
40	90	6
40	91	3
40	92	0
40	93	0
40	94	0
40	95	0
40	96	0
40	97	1
40	98	0
40	99	0
40	100	0
40	101	0
40	102	0
40	103	0
40	104	0
40	105	0
40	106	1
40	107	2
40	108	0
40	109	0
40	110	1
40	111	0
40	112	1
40	113	0
50	1	0
50	2	0
50	3	0
50	4	0
50	5	0
50	6	0
50	7	0
50	8	0
50	9	0
50	10	0
50	11	0
50	12	1
50	13	1
50	14	0
50	15	0
50	16	1
50	17	2
50	18	0
50	19	2
50	20	2
50	21	2
50	22	1
50	23	0
50	24	1
50	25	0
50	26	0
50	27	0
50	28	0
50	29	1
50	30	0
50	31	0
50	32	1
50	33	0
50	34	0
50	35	0
50	36	1
50	37	0
50	38	1
50	39	0
50	40	1
50	41	1
50	42	2
50	43	0
50	44	3
50	45	0
50	46	1
50	47	1
50	48	0
50	49	0
50	50	0
50	51	1
50	52	2
50	53	2
50	54	4
50	55	2
50	56	1
50	57	2
50	58	0
50	59	5
50	60	2
50	61	0
50	62	3
50	63	1
50	64	0
50	65	0
50	66	2
50	67	0
50	68	3
50	69	2
50	70	3
50	71	2
50	72	0
50	73	0
50	74	4
50	75	2
50	76	1
50	77	2
50	78	1
50	79	4
50	80	2
50	81	3
50	82	3
50	83	10
50	84	10
50	85	23
50	86	26
50	87	13
50	88	11
50	89	17
50	90	5
50	91	6
50	92	1
50	93	4
50	94	4
50	95	1
50	96	1
50	97	1
50	98	0
50	99	0
50	100	0
50	101	0
50	102	0
50	103	0
50	104	0
50	105	0
50	106	0
50	107	1
50	108	1
50	109	6
50	110	6
50	111	3
50	112	3
50	113	0
60	1	0
60	2	0
60	3	0
60	4	0
60	5	0
60	6	0
60	7	0
60	8	0
60	9	0
60	10	0
60	11	0
60	12	1
60	13	4
60	14	3
60	15	1
60	16	5
60	17	2
60	18	2
60	19	4
60	20	2
60	21	0
60	22	0
60	23	0
60	24	1
60	25	1
60	26	0
60	27	0
60	28	0
60	29	0
60	30	0
60	31	0
60	32	0
60	33	1
60	34	2
60	35	2
60	36	0
60	37	0
60	38	3
60	39	1
60	40	2
60	41	1
60	42	1
60	43	1
60	44	2
60	45	2
60	46	0
60	47	3
60	48	5
60	49	2
60	50	6
60	51	4
60	52	5
60	53	6
60	54	3
60	55	6
60	56	10
60	57	8
60	58	11
60	59	7
60	60	4
60	61	2
60	62	5
60	63	5
60	64	4
60	65	2
60	66	1
60	67	1
60	68	4
60	69	4
60	70	5
60	71	5
60	72	5
60	73	4
60	74	1
60	75	5
60	76	3
60	77	2
60	78	1
60	79	1
60	80	3
60	81	2
60	82	6
60	83	5
60	84	9
60	85	21
60	86	21
60	87	14
60	88	19
60	89	15
60	90	4
60	91	7
60	92	6
60	93	3
60	94	2
60	95	2
60	96	2
60	97	0
60	98	1
60	99	0
60	100	1
60	101	0
60	102	0
60	103	1
60	104	0
60	105	0
60	106	1
60	107	2
60	108	2
60	109	6
60	110	6
60	111	8
60	112	6
60	113	6
70	1	0
70	2	0
70	3	0
70	4	0
70	5	0
70	6	0
70	7	0
70	8	0
70	9	0
70	10	0
70	11	1
70	12	3
70	13	8
70	14	3
70	15	8
70	16	8
70	17	12
70	18	12
70	19	5
70	20	5
70	21	1
70	22	1
70	23	4
70	24	1
70	25	1
70	26	1
70	27	0
70	28	2
70	29	0
70	30	0
70	31	3
70	32	5
70	33	2
70	34	2
70	35	5
70	36	1
70	37	1
70	38	3
70	39	1
70	40	2
70	41	5
70	42	5
70	43	3
70	44	3
70	45	3
70	46	2
70	47	4
70	48	3
70	49	10
70	50	11
70	51	6
70	52	8
70	53	18
70	54	24
70	55	26
70	56	28
70	57	36
70	58	26
70	59	19
70	60	17
70	61	16
70	62	16
70	63	10
70	64	7
70	65	11
70	66	6
70	67	9
70	68	5
70	69	8
70	70	11
70	71	6
70	72	12
70	73	7
70	74	10
70	75	11
70	76	3
70	77	6
70	78	1
70	79	4
70	80	3
70	81	6
70	82	3
70	83	9
70	84	12
70	85	27
70	86	23
70	87	36
70	88	18
70	89	12
70	90	20
70	91	13
70	92	6
70	93	1
70	94	2
70	95	2
70	96	0
70	97	1
70	98	0
70	99	0
70	100	0
70	101	0
70	102	0
70	103	1
70	104	0
70	105	0
70	106	2
70	107	5
70	108	5
70	109	11
70	110	27
70	111	28
70	112	29
70	113	27
80	1	0
80	2	0
80	3	0
80	4	0
80	5	0
80	6	0
80	7	0
80	8	1
80	9	0
80	10	1
80	11	1
80	12	1
80	13	3
80	14	15
80	15	8
80	16	20
80	17	22
80	18	26
80	19	18
80	20	9
80	21	5
80	22	4
80	23	1
80	24	3
80	25	0
80	26	1
80	27	1
80	28	1
80	29	1
80	30	1
80	31	2
80	32	1
80	33	3
80	34	5
80	35	7
80	36	7
80	37	4
80	38	7
80	39	4
80	40	5
80	41	7
80	42	4
80	43	6
80	44	1
80	45	4
80	46	7
80	47	9
80	48	17
80	49	16
80	50	23
80	51	37
80	52	26
80	53	46
80	54	54
80	55	88
80	56	104
80	57	125
80	58	102
80	59	65
80	60	58
80	61	36
80	62	31
80	63	28
80	64	22
80	65	17
80	66	24
80	67	23
80	68	16
80	69	25
80	70	13
80	71	26
80	72	28
80	73	31
80	74	29
80	75	24
80	76	14
80	77	8
80	78	5
80	79	9
80	80	6
80	81	6
80	82	9
80	83	13
80	84	23
80	85	53
80	86	55
80	87	45
80	88	34
80	89	23
80	90	10
80	91	12
80	92	8
80	93	5
80	94	3
80	95	7
80	96	3
80	97	1
80	98	1
80	99	0
80	100	1
80	101	0
80	102	0
80	103	0
80	104	0
80	105	0
80	106	1
80	107	8
80	108	29
80	109	75
80	110	116
80	111	130
80	112	133
80	113	92

## Sheet: Osaka_death
Age	Week	Deathcases
0	1	0
0	2	0
0	3	0
0	4	0
0	5	0
0	6	0
0	7	0
0	8	0
0	9	0
0	10	0
0	11	0
0	12	0
0	13	0
0	14	0
0	15	0
0	16	0
0	17	0
0	18	0
0	19	0
0	20	0
0	21	0
0	22	0
0	23	0
0	24	0
0	25	0
0	26	0
0	27	0
0	28	0
0	29	0
0	30	0
0	31	0
0	32	0
0	33	0
0	34	0
0	35	0
0	36	0
0	37	0
0	38	0
0	39	0
0	40	0
0	41	0
0	42	0
0	43	0
0	44	0
0	45	0
0	46	0
0	47	0
0	48	0
0	49	0
0	50	0
0	51	0
0	52	0
0	53	0
0	54	0
0	55	0
0	56	0
0	57	0
0	58	0
0	59	0
0	60	0
0	61	0
0	62	0
0	63	0
0	64	0
0	65	0
0	66	0
0	67	0
0	68	0
0	69	0
0	70	0
0	71	0
0	72	0
0	73	0
0	74	0
0	75	0
0	76	0
0	77	0
0	78	0
0	79	0
0	80	0
0	81	0
0	82	0
0	83	0
0	84	0
0	85	0
0	86	0
0	87	0
0	88	0
0	89	0
0	90	0
0	91	0
0	92	0
0	93	0
0	94	0
0	95	0
0	96	0
0	97	0
0	98	0
0	99	0
0	100	0
0	101	0
0	102	0
0	103	0
0	104	0
0	105	0
0	106	0
0	107	0
0	108	0
0	109	0
0	110	0
0	111	0
0	112	0
0	113	0
10	1	0
10	2	0
10	3	0
10	4	0
10	5	0
10	6	0
10	7	0
10	8	0
10	9	0
10	10	0
10	11	0
10	12	0
10	13	0
10	14	0
10	15	0
10	16	0
10	17	0
10	18	0
10	19	0
10	20	0
10	21	0
10	22	0
10	23	0
10	24	0
10	25	0
10	26	0
10	27	0
10	28	0
10	29	0
10	30	0
10	31	0
10	32	0
10	33	0
10	34	0
10	35	0
10	36	0
10	37	0
10	38	0
10	39	0
10	40	0
10	41	0
10	42	0
10	43	0
10	44	0
10	45	0
10	46	0
10	47	0
10	48	0
10	49	0
10	50	0
10	51	0
10	52	0
10	53	0
10	54	0
10	55	0
10	56	0
10	57	0
10	58	0
10	59	0
10	60	0
10	61	0
10	62	0
10	63	0
10	64	0
10	65	0
10	66	0
10	67	0
10	68	0
10	69	0
10	70	0
10	71	0
10	72	0
10	73	0
10	74	0
10	75	0
10	76	0
10	77	0
10	78	0
10	79	0
10	80	0
10	81	0
10	82	0
10	83	0
10	84	0
10	85	0
10	86	0
10	87	0
10	88	1
10	89	0
10	90	0
10	91	0
10	92	0
10	93	0
10	94	0
10	95	0
10	96	0
10	97	0
10	98	0
10	99	0
10	100	0
10	101	0
10	102	0
10	103	0
10	104	0
10	105	0
10	106	1
10	107	0
10	108	0
10	109	0
10	110	0
10	111	0
10	112	0
10	113	0
20	1	0
20	2	0
20	3	0
20	4	0
20	5	0
20	6	0
20	7	0
20	8	0
20	9	0
20	10	0
20	11	0
20	12	0
20	13	0
20	14	0
20	15	0
20	16	0
20	17	0
20	18	0
20	19	0
20	20	0
20	21	0
20	22	0
20	23	0
20	24	0
20	25	0
20	26	0
20	27	0
20	28	0
20	29	0
20	30	0
20	31	0
20	32	0
20	33	0
20	34	0
20	35	0
20	36	0
20	37	0
20	38	0
20	39	0
20	40	0
20	41	0
20	42	0
20	43	0
20	44	0
20	45	0
20	46	0
20	47	0
20	48	0
20	49	0
20	50	0
20	51	0
20	52	0
20	53	0
20	54	0
20	55	0
20	56	0
20	57	0
20	58	0
20	59	0
20	60	0
20	61	0
20	62	0
20	63	0
20	64	0
20	65	0
20	66	0
20	67	0
20	68	0
20	69	0
20	70	0
20	71	0
20	72	0
20	73	0
20	74	0
20	75	1
20	76	0
20	77	0
20	78	0
20	79	0
20	80	0
20	81	0
20	82	0
20	83	0
20	84	0
20	85	0
20	86	0
20	87	0
20	88	0
20	89	0
20	90	0
20	91	0
20	92	0
20	93	0
20	94	0
20	95	0
20	96	0
20	97	0
20	98	0
20	99	0
20	100	0
20	101	0
20	102	0
20	103	0
20	104	0
20	105	0
20	106	0
20	107	0
20	108	0
20	109	0
20	110	0
20	111	0
20	112	0
20	113	0
30	1	0
30	2	0
30	3	0
30	4	0
30	5	0
30	6	0
30	7	0
30	8	0
30	9	0
30	10	0
30	11	0
30	12	0
30	13	0
30	14	0
30	15	0
30	16	0
30	17	0
30	18	0
30	19	0
30	20	0
30	21	0
30	22	0
30	23	0
30	24	0
30	25	0
30	26	0
30	27	0
30	28	0
30	29	0
30	30	0
30	31	0
30	32	0
30	33	0
30	34	0
30	35	0
30	36	0
30	37	0
30	38	0
30	39	0
30	40	0
30	41	0
30	42	0
30	43	0
30	44	0
30	45	0
30	46	0
30	47	0
30	48	0
30	49	0
30	50	0
30	51	0
30	52	0
30	53	1
30	54	0
30	55	0
30	56	0
30	57	0
30	58	0
30	59	0
30	60	0
30	61	0
30	62	0
30	63	0
30	64	0
30	65	0
30	66	0
30	67	1
30	68	1
30	69	0
30	70	2
30	71	1
30	72	1
30	73	0
30	74	0
30	75	0
30	76	0
30	77	0
30	78	0
30	79	0
30	80	1
30	81	0
30	82	0
30	83	0
30	84	0
30	85	0
30	86	2
30	87	1
30	88	0
30	89	0
30	90	0
30	91	0
30	92	0
30	93	0
30	94	0
30	95	0
30	96	0
30	97	0
30	98	0
30	99	0
30	100	0
30	101	0
30	102	0
30	103	0
30	104	0
30	105	0
30	106	0
30	107	0
30	108	0
30	109	0
30	110	0
30	111	0
30	112	0
30	113	0
40	1	0
40	2	0
40	3	0
40	4	0
40	5	0
40	6	0
40	7	0
40	8	0
40	9	0
40	10	0
40	11	0
40	12	0
40	13	0
40	14	1
40	15	0
40	16	0
40	17	2
40	18	0
40	19	0
40	20	0
40	21	0
40	22	0
40	23	0
40	24	0
40	25	0
40	26	0
40	27	0
40	28	0
40	29	0
40	30	0
40	31	0
40	32	0
40	33	0
40	34	0
40	35	0
40	36	0
40	37	0
40	38	0
40	39	0
40	40	0
40	41	0
40	42	0
40	43	0
40	44	0
40	45	0
40	46	0
40	47	0
40	48	0
40	49	0
40	50	1
40	51	0
40	52	0
40	53	0
40	54	0
40	55	0
40	56	1
40	57	0
40	58	1
40	59	0
40	60	0
40	61	0
40	62	1
40	63	0
40	64	0
40	65	0
40	66	0
40	67	0
40	68	1
40	69	5
40	70	2
40	71	2
40	72	1
40	73	3
40	74	2
40	75	2
40	76	0
40	77	0
40	78	0
40	79	0
40	80	0
40	81	0
40	82	0
40	83	1
40	84	0
40	85	1
40	86	5
40	87	2
40	88	0
40	89	4
40	90	2
40	91	3
40	92	0
40	93	1
40	94	0
40	95	0
40	96	0
40	97	0
40	98	0
40	99	0
40	100	0
40	101	0
40	102	0
40	103	0
40	104	0
40	105	0
40	106	0
40	107	2
40	108	1
40	109	3
40	110	0
40	111	1
40	112	1
40	113	3
50	1	0
50	2	0
50	3	0
50	4	0
50	5	0
50	6	0
50	7	0
50	8	0
50	9	0
50	10	0
50	11	0
50	12	0
50	13	0
50	14	0
50	15	0
50	16	0
50	17	1
50	18	1
50	19	0
50	20	0
50	21	0
50	22	0
50	23	0
50	24	0
50	25	0
50	26	0
50	27	0
50	28	0
50	29	0
50	30	1
50	31	1
50	32	0
50	33	0
50	34	1
50	35	2
50	36	0
50	37	0
50	38	0
50	39	0
50	40	0
50	41	0
50	42	0
50	43	0
50	44	0
50	45	0
50	46	1
50	47	3
50	48	0
50	49	1
50	50	1
50	51	1
50	52	0
50	53	1
50	54	1
50	55	1
50	56	2
50	57	2
50	58	0
50	59	0
50	60	0
50	61	1
50	62	0
50	63	0
50	64	0
50	65	0
50	66	5
50	67	4
50	68	7
50	69	4
50	70	11
50	71	9
50	72	9
50	73	4
50	74	3
50	75	4
50	76	1
50	77	4
50	78	0
50	79	0
50	80	1
50	81	1
50	82	0
50	83	3
50	84	3
50	85	2
50	86	4
50	87	4
50	88	7
50	89	3
50	90	2
50	91	4
50	92	5
50	93	4
50	94	1
50	95	1
50	96	0
50	97	0
50	98	0
50	99	1
50	100	0
50	101	0
50	102	0
50	103	0
50	104	0
50	105	0
50	106	0
50	107	0
50	108	0
50	109	2
50	110	7
50	111	7
50	112	6
50	113	3
60	1	0
60	2	0
60	3	0
60	4	0
60	5	0
60	6	0
60	7	0
60	8	0
60	9	0
60	10	0
60	11	0
60	12	0
60	13	0
60	14	0
60	15	1
60	16	2
60	17	2
60	18	1
60	19	1
60	20	1
60	21	1
60	22	0
60	23	0
60	24	0
60	25	0
60	26	0
60	27	0
60	28	0
60	29	1
60	30	0
60	31	1
60	32	2
60	33	1
60	34	0
60	35	3
60	36	0
60	37	4
60	38	1
60	39	0
60	40	0
60	41	1
60	42	0
60	43	1
60	44	0
60	45	0
60	46	0
60	47	3
60	48	4
60	49	5
60	50	7
60	51	3
60	52	4
60	53	2
60	54	6
60	55	3
60	56	1
60	57	5
60	58	1
60	59	2
60	60	3
60	61	2
60	62	2
60	63	1
60	64	1
60	65	3
60	66	3
60	67	9
60	68	8
60	69	17
60	70	21
60	71	21
60	72	13
60	73	13
60	74	11
60	75	5
60	76	4
60	77	3
60	78	3
60	79	0
60	80	0
60	81	1
60	82	1
60	83	3
60	84	3
60	85	4
60	86	3
60	87	6
60	88	6
60	89	11
60	90	2
60	91	1
60	92	3
60	93	2
60	94	1
60	95	0
60	96	3
60	97	0
60	98	0
60	99	0
60	100	0
60	101	0
60	102	0
60	103	0
60	104	0
60	105	0
60	106	1
60	107	1
60	108	4
60	109	7
60	110	8
60	111	7
60	112	14
60	113	7
70	1	0
70	2	0
70	3	0
70	4	0
70	5	0
70	6	0
70	7	0
70	8	0
70	9	0
70	10	0
70	11	2
70	12	0
70	13	1
70	14	0
70	15	3
70	16	7
70	17	3
70	18	3
70	19	4
70	20	2
70	21	3
70	22	0
70	23	1
70	24	0
70	25	0
70	26	0
70	27	0
70	28	0
70	29	0
70	30	1
70	31	1
70	32	3
70	33	3
70	34	2
70	35	6
70	36	4
70	37	4
70	38	0
70	39	3
70	40	1
70	41	1
70	42	2
70	43	4
70	44	2
70	45	2
70	46	7
70	47	9
70	48	12
70	49	14
70	50	14
70	51	15
70	52	17
70	53	21
70	54	14
70	55	21
70	56	22
70	57	17
70	58	17
70	59	7
70	60	6
70	61	4
70	62	4
70	63	4
70	64	5
70	65	3
70	66	8
70	67	19
70	68	29
70	69	65
70	70	64
70	71	60
70	72	60
70	73	44
70	74	24
70	75	19
70	76	14
70	77	11
70	78	1
70	79	4
70	80	4
70	81	4
70	82	1
70	83	4
70	84	2
70	85	8
70	86	7
70	87	9
70	88	4
70	89	7
70	90	12
70	91	4
70	92	5
70	93	4
70	94	3
70	95	1
70	96	2
70	97	1
70	98	2
70	99	1
70	100	0
70	101	0
70	102	0
70	103	0
70	104	0
70	105	0
70	106	1
70	107	4
70	108	14
70	109	25
70	110	44
70	111	73
70	112	58
70	113	48
80	1	0
80	2	0
80	3	0
80	4	0
80	5	0
80	6	0
80	7	0
80	8	0
80	9	0
80	10	0
80	11	0
80	12	0
80	13	1
80	14	1
80	15	2
80	16	11
80	17	11
80	18	5
80	19	4
80	20	5
80	21	2
80	22	0
80	23	1
80	24	0
80	25	0
80	26	0
80	27	0
80	28	0
80	29	1
80	30	0
80	31	4
80	32	9
80	33	15
80	34	15
80	35	7
80	36	11
80	37	6
80	38	9
80	39	9
80	40	4
80	41	4
80	42	7
80	43	3
80	44	5
80	45	5
80	46	9
80	47	18
80	48	22
80	49	20
80	50	34
80	51	29
80	52	34
80	53	27
80	54	33
80	55	40
80	56	35
80	57	36
80	58	29
80	59	13
80	60	11
80	61	9
80	62	4
80	63	3
80	64	7
80	65	9
80	66	11
80	67	32
80	68	81
80	69	80
80	70	103
80	71	96
80	72	62
80	73	40
80	74	30
80	75	27
80	76	10
80	77	13
80	78	7
80	79	4
80	80	1
80	81	2
80	82	0
80	83	1
80	84	6
80	85	10
80	86	9
80	87	13
80	88	18
80	89	14
80	90	15
80	91	8
80	92	7
80	93	5
80	94	3
80	95	1
80	96	0
80	97	1
80	98	1
80	99	0
80	100	0
80	101	0
80	102	0
80	103	0
80	104	0
80	105	2
80	106	0
80	107	5
80	108	23
80	109	63
80	110	111
80	111	133
80	112	92
80	113	88

## Sheet: Osaka_Severe
Age	Week	Severecases
0	1	1
0	2	0
0	3	0
0	4	0
0	5	0
0	6	0
0	7	0
0	8	0
0	9	0
0	10	0
0	11	0
0	12	0
0	13	0
0	14	0
0	15	0
0	16	0
0	17	0
0	18	0
0	19	0
0	20	0
0	21	0
0	22	0
0	23	0
0	24	0
0	25	0
0	26	0
0	27	0
0	28	1
0	29	0
0	30	0
0	31	0
0	32	0
0	33	0
0	34	0
0	35	0
0	36	0
0	37	0
0	38	0
0	39	0
0	40	0
0	41	0
0	42	0
0	43	0
0	44	0
0	45	0
0	46	0
0	47	0
0	48	0
0	49	0
0	50	0
0	51	0
0	52	0
0	53	0
0	54	0
0	55	0
0	56	0
0	57	0
0	58	0
0	59	0
0	60	0
0	61	1
0	62	2
0	63	1
0	64	1
0	65	1
10	1	0
10	2	0
10	3	0
10	4	0
10	5	0
10	6	0
10	7	0
10	8	0
10	9	0
10	10	0
10	11	0
10	12	0
10	13	0
10	14	0
10	15	0
10	16	0
10	17	0
10	18	0
10	19	0
10	20	0
10	21	0
10	22	1
10	23	0
10	24	0
10	25	0
10	26	0
10	27	0
10	28	0
10	29	0
10	30	0
10	31	0
10	32	0
10	33	0
10	34	0
10	35	1
10	36	1
10	37	0
10	38	0
10	39	1
10	40	0
10	41	0
10	42	0
10	43	0
10	44	0
10	45	0
10	46	0
10	47	0
10	48	0
10	49	0
10	50	0
10	51	0
10	52	0
10	53	0
10	54	0
10	55	0
10	56	0
10	57	0
10	58	0
10	59	0
10	60	0
10	61	0
10	62	1
10	63	0
10	64	0
10	65	2
20	1	1
20	2	0
20	3	0
20	4	0
20	5	1
20	6	0
20	7	0
20	8	0
20	9	0
20	10	0
20	11	0
20	12	0
20	13	0
20	14	0
20	15	0
20	16	1
20	17	1
20	18	2
20	19	3
20	20	2
20	21	4
20	22	2
20	23	2
20	24	0
20	25	0
20	26	1
20	27	1
20	28	0
20	29	1
20	30	0
20	31	1
20	32	0
20	33	1
20	34	2
20	35	3
20	36	1
20	37	2
20	38	2
20	39	4
20	40	2
20	41	2
20	42	1
20	43	2
20	44	2
20	45	0
20	46	0
20	47	0
20	48	0
20	49	0
20	50	0
20	51	0
20	52	0
20	53	0
20	54	0
20	55	0
20	56	0
20	57	0
20	58	0
20	59	1
20	60	0
20	61	0
20	62	0
20	63	1
20	64	3
20	65	0
30	1	0
30	2	1
30	3	1
30	4	0
30	5	2
30	6	1
30	7	0
30	8	2
30	9	0
30	10	0
30	11	0
30	12	0
30	13	1
30	14	0
30	15	0
30	16	0
30	17	4
30	18	2
30	19	5
30	20	5
30	21	3
30	22	6
30	23	3
30	24	7
30	25	2
30	26	1
30	27	1
30	28	0
30	29	0
30	30	0
30	31	0
30	32	0
30	33	2
30	34	4
30	35	2
30	36	8
30	37	12
30	38	13
30	39	13
30	40	7
30	41	5
30	42	2
30	43	4
30	44	0
30	45	1
30	46	0
30	47	0
30	48	0
30	49	0
30	50	0
30	51	0
30	52	0
30	53	0
30	54	0
30	55	1
30	56	0
30	57	0
30	58	0
30	59	0
30	60	0
30	61	1
30	62	0
30	63	2
30	64	1
30	65	1
40	1	2
40	2	2
40	3	2
40	4	3
40	5	3
40	6	4
40	7	6
40	8	2
40	9	3
40	10	0
40	11	0
40	12	1
40	13	2
40	14	0
40	15	4
40	16	3
40	17	3
40	18	16
40	19	21
40	20	17
40	21	18
40	22	26
40	23	8
40	24	10
40	25	6
40	26	5
40	27	3
40	28	1
40	29	1
40	30	2
40	31	3
40	32	3
40	33	3
40	34	7
40	35	13
40	36	17
40	37	34
40	38	26
40	39	37
40	40	43
40	41	26
40	42	7
40	43	4
40	44	3
40	45	1
40	46	0
40	47	0
40	48	0
40	49	0
40	50	0
40	51	0
40	52	0
40	53	0
40	54	0
40	55	1
40	56	0
40	57	0
40	58	0
40	59	2
40	60	4
40	61	5
40	62	6
40	63	4
40	64	3
40	65	6
50	1	16
50	2	8
50	3	6
50	4	9
50	5	9
50	6	10
50	7	16
50	8	15
50	9	4
50	10	6
50	11	3
50	12	2
50	13	4
50	14	2
50	15	1
50	16	6
50	17	14
50	18	18
50	19	54
50	20	45
50	21	55
50	22	42
50	23	35
50	24	31
50	25	19
50	26	10
50	27	7
50	28	5
50	29	4
50	30	0
50	31	4
50	32	0
50	33	8
50	34	11
50	35	23
50	36	32
50	37	38
50	38	46
50	39	50
50	40	53
50	41	24
50	42	14
50	43	9
50	44	4
50	45	0
50	46	0
50	47	2
50	48	1
50	49	1
50	50	0
50	51	0
50	52	0
50	53	0
50	54	0
50	55	0
50	56	0
50	57	0
50	58	1
50	59	2
50	60	5
50	61	9
50	62	13
50	63	12
50	64	11
50	65	7
60	1	17
60	2	14
60	3	13
60	4	10
60	5	11
60	6	25
60	7	17
60	8	20
60	9	11
60	10	13
60	11	3
60	12	7
60	13	3
60	14	2
60	15	7
60	16	10
60	17	25
60	18	29
60	19	48
60	20	50
60	21	54
60	22	53
60	23	47
60	24	38
60	25	22
60	26	13
60	27	8
60	28	9
60	29	2
60	30	3
60	31	3
60	32	2
60	33	7
60	34	7
60	35	11
60	36	19
60	37	21
60	38	23
60	39	23
60	40	32
60	41	11
60	42	7
60	43	6
60	44	0
60	45	4
60	46	0
60	47	0
60	48	0
60	49	0
60	50	1
60	51	0
60	52	0
60	53	0
60	54	0
60	55	0
60	56	0
60	57	0
60	58	2
60	59	3
60	60	8
60	61	9
60	62	22
60	63	23
60	64	15
60	65	9
70	1	35
70	2	34
70	3	33
70	4	27
70	5	30
70	6	30
70	7	32
70	8	39
70	9	30
70	10	15
70	11	8
70	12	14
70	13	6
70	14	7
70	15	4
70	16	16
70	17	25
70	18	39
70	19	52
70	20	67
70	21	64
70	22	80
70	23	69
70	24	58
70	25	40
70	26	17
70	27	10
70	28	4
70	29	0
70	30	2
70	31	3
70	32	4
70	33	2
70	34	3
70	35	7
70	36	9
70	37	8
70	38	13
70	39	16
70	40	19
70	41	9
70	42	8
70	43	7
70	44	1
70	45	2
70	46	0
70	47	3
70	48	2
70	49	1
70	50	0
70	51	0
70	52	0
70	53	0
70	54	0
70	55	0
70	56	0
70	57	1
70	58	2
70	59	5
70	60	7
70	61	42
70	62	45
70	63	81
70	64	42
70	65	28
80	1	12
80	2	23
80	3	12
80	4	24
80	5	16
80	6	19
80	7	19
80	8	18
80	9	15
80	10	12
80	11	6
80	12	8
80	13	7
80	14	5
80	15	1
80	16	5
80	17	16
80	18	16
80	19	21
80	20	14
80	21	26
80	22	22
80	23	19
80	24	28
80	25	6
80	26	12
80	27	9
80	28	4
80	29	7
80	30	0
80	31	0
80	32	0
80	33	0
80	34	4
80	35	1
80	36	2
80	37	2
80	38	5
80	39	12
80	40	5
80	41	13
80	42	6
80	43	9
80	44	3
80	45	1
80	46	0
80	47	0
80	48	1
80	49	1
80	50	0
80	51	0
80	52	0
80	53	0
80	54	0
80	55	0
80	56	0
80	57	0
80	58	2
80	59	5
80	60	12
80	61	29
80	62	32
80	63	55
80	64	39
80	65	26
